# Supplementary material for: Phylogenomics, ecomorphological evolution, and historical biogeography in Deuterocohnia (Bromeliaceae: Pitcairnioideae)
Source: Am J Bot. 2026 Jan 28;113(2):e70153. doi: 10.1002/ajb2.70153 (PMC12918849; doi:10.1002/ajb2.70153)
Supplement: Supplementary file 3 — Appendix S3. Table of accessions and assembly data. [file AJB2-113-e70153-s013.xlsx]

## Sheet: Samples
Li et al.—American Journal of Botany 2025—Appendix S3
Appendix S3. Table of accessions and assembly data.
ID	Taxon	DNA source – publication, living collection, or (for Deuterocohnia, highlighted in blue) voucher number and herbarium for living collection or silica-dried field collection	Sequencing methods / library preparation	Number of read pairs before triming	Nuclear genes assembly quality (Number of genes assemblied with over 50% of the target length)	Nuclear genes assembly quality (Number of genes assemblied with over 75% of the target length)	Number of Nuclear genes in trimmed alignment	Rate of missing bases in Nuclear alignment	Inclusion in Nuclear tree (Yes - Included in tree building; No -- excluded from tree building)	GetOrganelle assembly coverage per base (Y -- full plastome assembled; N -- Unable to generate full plastome; Failed -- assembly failed)	Rate of missing bases in the trimmed full plastome alignment	Included in full plastome tree (Yes - Included in tree building; No -- excluded from tree building)	Plastid exon assembly quality (Number of genes assembled with over 50% of target length)	Plastid exon assembly quality (Number of genes assembled with over 75% of target length)	Number of genes included in the trimmed alignment	Rate of missing bases in the trimmed plastid exon alignment	Inclusion in plastid exon datasat (Yes - Included in tree building; No -- excluded from tree building)
1	Brocchinia micrantha	UW Madison Botany Greenhouse	Target capture (Standard)	7872170	1528	1150	1701	0.16	Yes	115.4 (Y)	0	Yes	75	75	74	0	Yes
2	Brocchinia acuminata 1	UW Madison Botany Greenhouse	Target capture (Standard)	5996531	1517	1143	1691	0.16	Yes	89.2 (Y)	0	Yes	75	75	74	0	Yes
3	Pitcairnia nuda	UW Madison Botany Greenhouse	Target capture (Standard)	8045603	1625	1438	1751	0.09	Yes	138.1 (N)	0.15	Yes	74	74	73	0.01	Yes
4	Pitcairnia paniculata	Schütz 2013; Schütz et al. 2016	Target capture (Standard)	8598231	1632	1480	1762	0.07	Yes	33.5 (N)	0.07	Yes	75	75	74	0.01	Yes
5	Pitcairnia aphelandriflora	Schütz 2013; Schütz et al. 2016	Target capture (Standard)	6623932	1624	1475	1757	0.08	Yes	60.7 (N)	0	Yes	75	75	74	0	Yes
6	Pitcairnia angustifolia	Schütz 2013; Schütz et al. 2016	Target capture (Standard)	9743208	1639	1496	1755	0.07	Yes	19.5 (N)	0.07	Yes	56	56	55	0.07	Yes
7	Pitcairnia altensteinii	Schütz 2013; Schütz et al. 2016	Target capture (Standard)	5251454	1604	1428	1735	0.09	Yes	83.3 (N)	0	Yes	75	75	74	0	Yes
8	Pitcairnia andreana	Schütz 2013; Schütz et al. 2016	Target capture (Standard)	5458561	1630	1481	1745	0.07	Yes	120.7 (N)	0.95	No	5	5	16	0.81	No
9	Pitcairnia brittoniana	Schütz 2013; Schütz et al. 2016	Target capture (Standard)	8753721	1640	1494	1754	0.07	Yes	36.4 (N)	0.01	Yes	74	74	73	0	Yes
10	Pitcairnia bulbosa	Schütz 2013; Schütz et al. 2016	Target capture (Standard)	7051078	1631	1497	1748	0.07	Yes	23.5 (N)	0.14	Yes	64	64	64	0.06	Yes
11	Pitcairnia violascens	Schütz 2013; Schütz et al. 2016	Target capture (Standard)	6179726	1621	1454	1741	0.08	Yes	106.6 (N)	0.12	Yes	75	75	74	0.01	Yes
12	Pitcairnia heterophylla	Schütz 2013; Schütz et al. 2016	Target capture (Standard)	8337791	1636	1493	1749	0.07	Yes	44.4 (N)	0.01	Yes	75	75	74	0	Yes
13	Pitcairnia abundans	Schütz 2013; Schütz et al. 2016	Target capture (Standard)	5789405	1552	1303	1744	0.14	Yes	33.2 (N)	0.04	Yes	74	74	73	0	Yes
14	Pitcairnia capixaba	Schütz 2013; Schütz et al. 2016	Target capture (Standard)	7056853	1624	1480	1750	0.07	Yes	81.4 (N)	0.77	No	60	60	59	0.04	Yes
15	Pitcairnia calderonii	Schütz 2013; Schütz et al. 2016	Target capture (Standard)	3191103	1592	1403	1719	0.1	Yes	27.3 (N)	0.08	Yes	66	66	65	0.04	Yes
16	Pitcairnia bergii	Schütz 2013; Schütz et al. 2016	Target capture (Standard)	6623495	1632	1444	1753	0.08	Yes	46.9 (N)	0.31	Yes	75	75	74	0	Yes
17	Pitcairnia longissimiflora	Schütz 2013; Schütz et al. 2016	Target capture (Standard)	4567274	1610	1418	1740	0.09	Yes	20.6 (N)	0.32	Yes	56	56	59	0.16	Yes
18	Deuterocohnia sanctae-crucis	Vásquez 3523 / LPB	Target capture (Standard)	8009364	1625	1491	1747	0.08	Yes	260.7 (Y)	0	Yes	75	75	74	0	Yes
19	Deuterocohnia longipetala 1	Leuenberger 4478 a / HEID	Target capture (Standard)	14881280	1651	1520	1752	0.08	Yes	273.6 (N)	0.98	No	15	15	23	0.58	No
20	Deuterocohnia lotteae	Till, W. 62b / HEID	Target capture (Standard)	10574672	1632	1477	1758	0.08	Yes	250.8 (Y)	0.01	Yes	75	75	74	0	Yes
21	Deuterocohnia brevifolia	Till, W. 10156 / WU	Target capture (Standard)	18276061	1644	1511	1760	0.08	Yes	21.1 (N)	0.28	Yes	60	60	60	0.05	Yes
22	Deuterocohnia scapigera	Hromadnik 5275 / HEID [T]	Target capture (Standard)	26772737	1664	1544	1765	0.07	Yes	201.9 (N)	0.97	No	1	1	9	0.95	No
23	Deuterocohnia recurvipetala	Rauh 64236 / HEID [T]	Target capture (Standard)	21788127	1655	1523	1773	0.07	Yes	18.8 (N)	0.12	Yes	68	68	67	0.02	Yes
24	Deuterocohnia glandulosa	Schütz 06-025 / FR	Target capture (Standard)	11083944	1613	1468	1755	0.09	Yes	92.7 (Y)	0.03	Yes	75	75	74	0	Yes
25	Deuterocohnia brevispicata	Schütz 06-041 / FR	Target capture (Standard)	9814181	1628	1488	1752	0.08	Yes	104.6 (N)	0.07	Yes	75	75	74	0	Yes
26	Deuterocohnia seramisiana	Schütz 06-042 / FR	Target capture (Standard)	7076017	1623	1471	1740	0.09	Yes	30.8 (N)	0.1	Yes	69	69	68	0.03	Yes
27	Deuterocohnia abstrusa	Schütz 06-056 / FR	Target capture (Standard)	5788288	1615	1444	1731	0.09	Yes	104.9 (Y)	0.01	Yes	75	75	74	0	Yes
28	Deuterocohnia strobilifera var. inermis	Schütz 06-075 / FR	Target capture (Standard)	6177251	0	0	0	1	No	Failed	1	No	0	0	0	1	No
29	Deuterocohnia haumanii	Schütz 06-096 / LIL	Target capture (Standard)	9323344	1636	1493	1752	0.08	Yes	63.5 (N)	0.08	Yes	75	75	74	0	Yes
30	Deuterocohnia digitata	Schütz 06-097 / LIL	Target capture (Standard)	7495341	1618	1469	1744	0.08	Yes	94 (N)	0	Yes	75	75	74	0	Yes
31	Deuterocohnia schreiteri	Schütz 06-105 / LIL	Target capture (Standard)	7910420	1618	1466	1741	0.09	Yes	118.3 (N)	0	Yes	75	75	74	0	Yes
32	Deuterocohnia longipetala 2	Schütz 06-124 / LIL	Target capture (Standard)	20383478	1641	1510	1763	0.08	Yes	339.3 (N)	0.99	No	7	7	17	0.82	No
33	Deuterocohnia gableana	Vásquez 4253 / LPB [T]	Target capture (Standard)	8082330	1621	1494	1737	0.08	Yes	31.5 (N)	0.2	Yes	70	70	70	0.01	Yes
34	Deuterocohnia meziana	Schütz 06-011 e / FR	Target capture (Standard)	10877576	1628	1482	1756	0.09	Yes	58.1 (N)	0.02	Yes	75	75	74	0	Yes
35	Deuterocohnia brevifolia	Balfanz 075 / HEID	Target capture (Standard)	4054	0	0	7	1	No	Failed	1	No	0	0	0	1	No
36	Deuterocohnia chrysantha	Ziska 8147 / FR	Target capture (Standard)	8076217	1630	1513	1744	0.08	Yes	339.9 (Y)	0	Yes	75	75	74	0	Yes
37	Brocchinia paniculata 1	Givnish et al. 1997	Target capture (Standard)	4325363	1532	1155	1707	0.16	Yes	39.3 (N)	0.22	Yes	74	74	73	0	Yes
38	Brocchinia prismatica	Givnish et al. 1997	Target capture (Standard)	7600032	1573	1237	1749	0.13	Yes	46.5 (N)	0.16	Yes	71	71	70	0.01	Yes
39	Brocchinia tatei	Givnish et al. 1997	Target capture (Standard)	5088364	1494	1108	1690	0.17	Yes	87.9 (Y)	0.01	Yes	75	75	74	0	Yes
40	Navia saxicola	Givnish et al. 2011	Target capture (Standard)	8783659	1677	1559	1772	0.08	Yes	48.2 (N)	0	Yes	74	74	73	0	Yes
41	Pitcairnia maidifolia	WIS herbarium (ID-30579), collected on 1991	Target capture (Degraded)	6958075	1615	1458	1750	0.08	Yes	76.1 (Y)	0	Yes	75	75	74	0	Yes
42	Brocchinia hechtioides	NYBG (ID-NY 03853991), collected on 1994	Target capture (Degraded)	1700243	0	0	15	1	No	Failed	1	No	0	0	0	1	No
43	Brocchinia acuminata	NYBG (ID-NY 03853981), collected on 1982	Target capture (Degraded)	86882	0	0	24	1	No	Failed	1	No	0	0	0	1	No
44	Pitcairnia dendroidea	NYBG (ID-NY 03856460), collected on 2000	Target capture (Degraded)	6913171	1624	1454	1760	0.08	Yes	92.9 (N)	0.05	Yes	75	75	74	0	Yes
45	Pitcairnia breedlovei	WIS herbarium (ID-6875), collected on 1982	Target capture (Degraded)	55	0	0	0	1	No	Failed	1	No	0	0	0	1	No
46	Pitcairnia lehmanii	WIS herbarium (ID-1836), collected on 1962	Target capture (Degraded)	284697	0	0	125	0.99	No	Failed	1	No	0	0	0	1	No
47	Brocchinia uaipanensis	NYBG (ID-NY03805869), collected on 1983	Target capture (Degraded)	8074755	489	152	1531	0.61	No	135.4 (N)	0.89	No	7	7	26	0.72	No
48	Brocchinia delicatula	NYBG (ID-NY 03853985), collected on 1984	Target capture (Degraded)	12127099	1	0	252	0.98	No	5.9 (N)	1	No	0	0	0	1	No
49	Pitcairnia augustifolia	NYBG (ID-NY 01024844), collected on 1988	Target capture (Degraded)	20555495	1635	1501	1753	0.07	Yes	188.3 (N)	0.85	No	40	40	46	0.33	Yes
50	Pitcairnia fuertesii	NYBG (ID-NY 01502346), collected on 1980	Target capture (Degraded)	6645251	381	57	1390	0.62	No	negative 34.5 (N)	0.96	No	3	3	16	0.91	No
51	Pitcairnia schultzei	NYBG (ID-NY 03874890), collected on 1982	Target capture (Degraded)	76957	0	0	32	1	No	Failed	1	No	0	0	0	1	No
52	Pitcairnia lanuginosa	NYBG (ID-NY 03856548), collected on 2002	Target capture (Degraded)	156	0	0	0	1	No	Failed	1	No	0	0	0	1	No
53	Pitcairnia caricifolia	NYBG (ID-NY 03856412), collected on 1999	Target capture (Degraded)	27952079	1608	1423	1748	0.09	Yes	151.9 (N)	0.26	Yes	75	75	74	0	Yes
54	Pitcairnia arcuata	NYBG (ID-NY 00201439), collected on 1996	Target capture (Degraded)	527197	0	0	4	1	No	Failed	1	No	0	0	0	1	No
55	Navia acaulis	NYBG (ID-NY 02831263), collected on 2005	Target capture (Degraded)	13587	0	0	5	1	No	Failed	1	No	0	0	0	1	No
56	Navia polyglomerata	NYBG (ID-NY 03856180), collected on 1984	Target capture (Degraded)	29785596	1404	891	1687	0.22	Yes	neg 44.6 (N)	0.94	No	14	14	44	0.64	No
02_001	Deuterocohnia strobilifera	Botanic Garden Heidelberg	Target capture (standrad)	5924318	1631	1478	1730	0.09	Yes	15.6 (N)	0.24	Yes	7	6	8	0.73	No
Bro_acu	Brocchinia acuminata 2	Givnish et al. 1997	Illumina genome skimming	91028604	1536	1224	1666	0.15	Yes	487.3 (Y)	0	Yes	73	73	73	0.14	Yes
Bro_pan	Brocchinia paniculata 2	Givnish et al. 1997	Illumina genome skimming	77418944	1567	1276	1713	0.13	Yes	506.8 (Y)	0.01	Yes	74	74	73	0.11	Yes
Bro_red	Brocchinia reducta	Givnish et al. 1997	Illumina genome skimming	76315239	1514	1195	1662	0.16	Yes	488.9 (Y)	0.01	Yes	73	73	72	0.2	Yes
Hec_lun	Hechtia lundelliorum	Givnish et al. 2011	Illumina genome skimming	92542648	1633	1486	1749	0.08	Yes	482.2 (Y)	0.33	Yes	73	73	72	0.21	Yes
Lin_sal	Lindmania longipes	Givnish et al. 1997	Illumina genome skimming	69581067	1635	1494	1765	0.07	Yes	401.7 (Y)	0	Yes	73	73	72	0.2	Yes
										PS: The assembly is the same with OQ308827.1
Pit_atr	Pitcairnia atrorubens	Givnish et al. 2011	Illumina genome skimming	87574399	1603	1504	1709	0.08	Yes	392.5 (Y)	0.07	Yes	74	74	73	0.11	Yes
		Givnish et al. 2011								PS: The assembly is the same with NC085612.1
Puy_rai	Puya ramondii	Givnish et al. 2011	Illumina genome skimming	70418602	1620	1583	1701	0.07	Yes	485.6 (Y)	0	Yes	70	70	69	0.32	Yes
Nav_spl	Navia splendens	Givnish et al. 2011	Illumina genome skimming	77906889	1599	1470	1693	0.09	Yes	477.6 (Y)	0	Yes	75	75	74	0	Yes
SRR15691252	Typha latifolia	SRA	Illumina whole genome sequencing (random PCR)	63501131	393	124	1100	0.69	Yes	451.7 (Y)	0.01	Yes	74	74	73	0.11	Yes
SRR15680749	Typha domingensis	SRA	Illumina whole genome sequencing	77522074	445	167	1044	0.7	Yes	496.2 (Y)	0.01	Yes	73	73	72	0.2	Yes
SRR29188278	Fosterella spectabilis	SRA	Illumina RNA-seq	44666833	1449	1292	1583	0.18	Yes	118.7 (N)	0.94	No	20	15	38	0.76	No
SRR29188277	Dyckia velascana	SRA	Illumina RNA-seq	43931427	1425	1268	1570	0.19	Yes	120.4 (N)	0.83	No	44	43	54	0.49	Yes
SRR29188276	Dyckia remotiflora var. montevidensis	SRA	Illumina RNA-seq	44159779	1424	1259	1574	0.19	Yes	109.3 (N)	0.86	No	41	36	51	0.56	No
SRR29188275	Dyckia niederleinii	SRA	Illumina RNA-seq	45308741	1410	1194	1585	0.21	Yes	405.1 (N)	0.92	No	41	37	50	0.59	No
SRR29188274	Dyckia leptostachya	SRA	Illumina RNA-seq	46136424	1408	1247	1569	0.19	Yes	110.5 (N)	0.84	No	40	37	54	0.51	No
SRR13700303	Deuterocohnia glandulosa	SRA	Illumina genome skimming	12371802	16	7	0	1	No	200.7(N)	0.07	Yes	75	74	75	0	Yes
SRR13700302	Fosterella penduliflora	SRA	Illumina genome skimming	5387098	0	0	0	1	No	143.6 (N)	0.07	Yes	75	75	75	0	Yes
NC069197.1	Brocchinia hechtioides	GenBank	Plastome assembly	NA	NA	NA	NA	NA	NA	NA	NA	NA	NA	NA	73	0.04	Yes
NC085612.1	Pitcairnia atrorubens	GenBank	Plastome assembly	NA	NA	NA	NA	NA	NA	NA	NA	NA	NA	NA	73	0.03	Yes
OQ308827.1	Lindmania sp.	GenBank	Plastome assembly	NA	NA	NA	NA	NA	NA	NA	NA	NA	NA	NA	73	0.12	Yes
NC085611.1	Navia igneosicola	GenBank	Plastome assembly	NA	NA	NA	NA	NA	NA	NA	NA	NA	NA	NA	72	0.04	Yes
NC045380.1	Puya mirabilis	GenBank	Plastome assembly	NA	NA	NA	NA	NA	NA	NA	NA	NA	NA	NA	69	0.12	Yes
NC080304.1	Hechtia stenopetala	GenBank	Plastome assembly	NA	NA	NA	NA	NA	NA	NA	NA	NA	NA	NA	67	0.23	Yes
NC013823.1	Typha latifolia	GenBank	Plastome assembly	NA	NA	NA	NA	NA	NA	NA	NA	NA	NA	NA	73	0.12	Yes
OR832762.1	Dyckia ibiramensis*	GenBank	Plastome assembly	NA	NA	NA	NA	NA	NA	NA	NA	NA	NA	NA	71	0.19	Yes
PRJNA872198	Dyckia ibiramensis	GenBank	Nanopore	NA	NA*	NA*	1474	0.6	No	NA	NA	No	NA	NA	NA	NA	No
